# Supplementary material for: Linum usitatissimum AccD Enhances Seed Fatty Acid Accumulation and Tolerance to Environmental Stresses during Seed Germination in Arabidopsis thaliana
Source: Plants (Basel). 2023 Aug 29;12(17):3100. doi: 10.3390/plants12173100 (PMC10489840; doi:10.3390/plants12173100)
Supplement: Supplementary file 1 [file plants-12-03100-s001.zip]

Archive with 1 entries (1 files):
- plants-2550004-supplementary.pdf
